# Supplementary material for: 2D MXene Nanosheets with ROS Scavenging Ability Effectively Delay Osteoarthritis Progression
Source: Nanomaterials (Basel). 2024 Sep 29;14(19):1572. doi: 10.3390/nano14191572 (PMC11478061; doi:10.3390/nano14191572)
Supplement: Supplementary file 1 [file nanomaterials-14-01572-s001.zip]

Archive with 1 entries (1 files):
- nanomaterials-3131823-supplementary.pdf
